# Supplementary material for: Synthesis and In Vitro Study of Antiviral Activity of Glycyrrhizin Nicotinate Derivatives against HIV-1 Pseudoviruses and SARS-CoV-2 Viruses
Source: Molecules. 2022 Jan 4;27(1):295. doi: 10.3390/molecules27010295 (PMC8746574; doi:10.3390/molecules27010295)
Supplement: Supplementary file 1 [file molecules-27-00295-s001.zip]

Archive with 1 entries (1 files):
- molecules-1540164-supplementary.pdf
